# Supplementary material for: Plant and soil nutrient stoichiometry along primary ecological successions: Is there any link?
Source: PLoS One. 2017 Aug 7;12(8):e0182569. doi: 10.1371/journal.pone.0182569 (PMC5546702; doi:10.1371/journal.pone.0182569)
Supplement: S1 Data — (XLSX) [file pone.0182569.s001.xlsx]

## Sheet: Di Palo & Fornara Data.xls
Code	Stage	Stage chrono	Succession	Functional group	Av P (mg/L)	T P (mg/Kg)	Soil P%	% N leaves	% N stems	Root N%	% C leaves	% C stems	Root C%	leaves C:N	Root C:N	Stem C:N	Soil C:N	% P Leaves	% P Stems	Root P%	leave N:P	stems N:P	Root N:P	Mean N:P	Soil N:P	Soil P:N
EG1	1 Early	1	A	3 G	0.44	203	0.0203	1.347	0.642	0.649	42.513	43.141	40.404	31.5612	62.2558	67.1978	499.167	0.147951	0.16497	0.0896976	9.10439	3.89161	7.23542	6.74381	0.295567	3.38333
EG2=C1	1 Early	1	A	3 G	0.59	223	0.0223	0.615	1.328	0.694	43.576	43.186	41.688	70.8553	60.0692	32.5196	337.25	0.0506261	0.158092	0.0768556	12.1479	8.40018	9.02992	9.85933	0.358744	2.7875
EL1	1 Early	1	A	1 L	0.41	203	0.0203	1.789	2.311	1.715	36.418	40.487	41.321	20.3566	24.0939	17.5193	412.833	0.127983	0.183951	0.102238	13.9784	12.5631	16.7746	14.4387	0.295567	3.38333
EL2	1 Early	1	A	1 L	0.56	203	0.0203	2.72	1.674	1.808	39.925	41.766	39.422	14.6783	21.8042	24.9498	284.75	0.133258	0.206407	0.387527	20.4115	8.11017	4.66548	11.0624	0.394089	2.5375
EF1	1 Early	1	A	2 F	0.44	176	0.0176	1.743	1.331	1.273	34.1	37.307	42.149	19.564	33.11	28.0293	346.286	0.269343	0.263584	0.377334	6.4713	5.04962	3.37367	4.96486	0.397727	2.51429
EF2	1 Early	1	A	2 F	0.39	170	0.017			0.798			38.8795		48.7212		169.333			0.112008			7.12447		0.705882	1.41667
UEG1	1 Early	1	B	3 G	0.48	246	0.0246	0.674	0.566	0.411	45.384	43.798	43.461	67.3353	105.745	77.3816	171.091	0.0973	0.1914	0.1244	6.92703	2.95716	3.30386	4.39602	0.447154	2.23636
UEG2	1 Early	1	B	3 G	0.59	292	0.0292	1.05	0.731	0.829	43.524	43.755	43.981	41.4514	53.0531	59.8564	123.917	0.1998	0.1685	0.1305	5.25526	4.33828	6.35249	5.31534	0.410959	2.43333
UEL1	1 Early	1	B	1 L	0.48	332	0.0332	2.379	2.034	1.957	37.682	41.039	42.87	15.8394	21.906	20.1765	97	0.1464	0.1213	0.1528	16.25	16.7683	12.8076	15.2753	0.421687	2.37143
UEL2	1 Early	1	B	1 L	1.02	299	0.0299	3.95	2.134	2.403	41.925	42.53	43.151	10.6139	17.9571	19.9297	40.3182	0.1686	0.0915	0.1139	23.4282	23.3224	21.0975	22.616	1.47157	0.679545
UEF1	1 Early	1	B	2 F	0.96	305	0.0305	0.539	0.847	0.357	39.018	40.983	37.45	72.3896	104.902	48.3861	102.154	0.2207	0.17	0.0928	2.44223	4.98235	3.84698	3.75719	0.42623	2.34615
UEF2	1 Early	1	B	2 F	1.52	378	0.0378	1.607	1.026	0.721	43.899	41.684	42.859	27.3174	59.4438	40.6277	29.3559	0.1685	0.165	0.151	9.53709	6.21818	4.77483	6.84337	1.56085	0.640678
A1EG1	1 Early	1	C	3 G	0.25	940	0.094	0.824	1.084	0.733	41.646	42.777	36.273	50.5413	49.4857	39.4622	10.8261	0.0752	0.1774	0.0791	10.9574	6.11048	9.26675	8.77823	0.244681	4.08696
A1EG2	1 Early	1	C	3 G	0.33	975	0.0975	1.295	0.766	0.939	38.408	42.364	26.69	29.6587	28.4239	55.3055	12.3462	0.1132	0.0617	0.0876	11.4399	12.4149	10.7192	11.5247	0.266667	3.75
A1EL1	1 Early	1	C	1 L	0.3	945	0.0945	3.027	2.658	2.238	37.218	40.442	34.832	12.2953	15.5639	15.2152	13.0192	0.2557	0.1656	0.1145	11.8381	16.0507	19.5459	15.8116	0.550265	1.81731
A1EL2=F3	1 Early	1	C	1 L	0.37	875	0.0875	1.255	1.479	1.106	20.864	30.671	39.719	16.6247	35.9123	20.7377	10.7895	0.1988	0.1373	0.172	6.31288	10.772	6.43023	7.83838	0.217143	4.60526
A1EF1	1 Early	1	C	2 F	0.18	890	0.089	1.513	1.277	1.08	35.136	42.039	41.357	23.2227	38.2935	32.9201	10.1176	0.1075	0.1153	0.126	14.0744	11.0755	8.57143	11.2404	0.191011	5.23529
A1EF2	1 Early	1	C	2 F	0.85	895	0.0895	1.817	1.395	1.217	40.072	41.408	26.578	22.0539	21.8389	29.6832	12.7568	0.1304	0.219	0.2424	13.934	6.36986	5.02063	8.44151	0.413408	2.41892
A2EG1	1 Early	1	D	3 G	1.24	895	0.0895	1.386	0.589	0.991	44.272	43.856	29.337	31.9423	29.6034	74.4584	11.7532	0.0909	0.0715	0.126	15.2475	8.23776	7.86508	10.4501	0.860335	1.16234
A2EG2	1 Early	1	D	3 G	0.52	975	0.0975	1.075	1.117	1.37	42.818	43.406	41.429	39.8307	30.2401	38.8594	12.7808	0.1073	0.1344	0.1312	10.0186	8.31101	10.4421	9.59057	0.748718	1.33562
A2EL1	1 Early	1	D	1 L	0.57	910	0.091	1.938	2.03	2.618	26.938	41.726	40.637	13.8999	15.5222	20.5547	12.4857	0.1881	0.2296	0.2906	10.303	8.84146	9.00895	9.38448	0.384615	2.64543
A2EL2	1 Early	1	D	1 L	0.6	990	0.099	1.709	1.705	1.629	40.934	41.755	34.337	23.952	21.0786	24.4897	12.8444	0.1424	0.1344	0.1695	12.0014	12.686	9.61062	11.4327	0.454545	2.23435
A2EF1	1 Early	1	D	2 F	0.7	1000	0.1	1.615	1.351	1.256	40.791	40.869	41.531	25.2576	33.0661	30.2509	17.2653	0.2174	0.1811	0.1799	7.4287	7.45997	6.98166	7.29011	0.49	2.04082
A2EF2	1 Early	1	D	2 F	0.74	960	0.096	1.581	1.353	0.99	43.093	43.063	38.894	27.2568	39.2869	31.8278	13.1455	0.1948	0.1921	0.2328	8.11602	7.04321	4.25258	6.4706	0.572917	1.74545
MG1	2 Middle	2	A	3 G	0.57	203	0.0203	1.118	1.215	0.623	40.571	41.424	37.447	36.2889	60.1075	34.0938	48.66	0.121312	0.186165	0.106188	9.2159	6.52646	5.86693	7.2031	2.46305	0.406
MG2=F3	2 Middle	2	A	3 G	0.54	196	0.0196	1.708	1.049	1.048	43.902	43.222	45.216	25.7037	43.145	41.2031	56.0303	0.206605	0.126053	0.146537	8.267	8.3219	7.15177	7.91356	1.68367	0.593939
ML1	2 Middle	2	A	1 L	0.93	176	0.0176	1.99	1.85		37.397	43.057		18.7925		23.2741	39.1875	0.183425	0.129686		10.8491	14.2652			2.72727	0.366667
ML2	2 Middle	2	A	1 L	0.72	223	0.0223	1.774	1.332	1.432	33.176	39.363	39.867	18.7012	27.8401	29.5518	52.1316	0.0409055	0.0862033	0.121924	43.3683	15.4518	11.745	23.5217	1.70404	0.586842
MF1	2 Middle	2	A	2 F	1.44	210	0.021	1.046	0.983	0.839	33.358	37.09	43.12	31.891	51.3945	37.7314	44.0769	0.121777	0.166289	0.123004	8.58949	5.9114	6.8209	7.10726	2.47619	0.403846
MF2	2 Middle	2	A	2 F	0.7	206	0.0206	0.947	0.835	0.67	34.408	37.85	39.328	36.3337	58.6985	45.3293	37.8286	0.100356	0.170857	0.340879	9.4364	4.88713	1.96551	5.42968	3.39806	0.294286
UMG1	2 Middle	2	B	3 G	1.01	332	0.0332	1.062	0.745	1.051	43.954	42.686	42.54	41.3879	40.4757	57.2966	22.6667	0.0918	0.0731	0.1015	11.5686	10.1915	10.3547	10.7049	2.71084	0.368889
UMG2	2 Middle	2	B	3 G	1.52	359	0.0359	1.24	1.011	1.023	42.816	43.288	43.353	34.529	42.3783	42.817	20.398	0.0935	0.0727	0.0913	13.262	13.9065	11.2048	12.7911	2.72981	0.366327
UML1	2 Middle	2	B	1 L	1.5	359	0.0359	2.156	1.529	1.756	39.62	41.968	42.046	18.3766	23.9442	27.448	17.0208	0.0682	0.0817	0.072	31.6129	18.7148	24.3889	24.9055	4.01114	0.249306
UML2	2 Middle	2	B	1 L	1.82	365	0.0365	2.48	1.811	1.541	41.976	41.985	42.405	16.9258	27.5178	23.1833	14.8467	0.1058	0.067	0.0499	23.4405	27.0299	30.8818	27.1174	4.10959	0.243333
UMF1	2 Middle	2	B	2 F	0.63	332	0.0332	0.945	1.256	0.547	42.399	41.379	41.697	44.8667	76.2285	32.9451	21.9882	0.092	0.1377	0.0511	10.2717	9.12128	10.7045	10.0325	2.56024	0.390588
UMF2	2 Middle	2	B	2 F	0.51	325	0.0325	1.221	0.79	0.762	40.899	42.735	42.954	33.4963	56.3701	54.0949	17.5354	0.1036	0.0997	0.0679	11.7857	7.92377	11.2224	10.3106	3.90769	0.255906
A1MG1	2 Middle	2	C	3 G	0.97	855	0.0855	0.95	0.249	0.942	39.659	42.626	34.911	41.7463	37.0605	171.189	11.0241	0.15	0.0754	0.1308	6.33333	3.30239	7.20183	5.61252	0.97076	1.03012
A1MG2	2 Middle	2	C	3 G	0.8	925	0.0925	1.425	0.37	1.354	42.755	43.287	38.763	30.0035	28.6285	116.992	13.0336	0.0799	0.0653	0.0681	17.8348	5.66616	19.8825	14.4612	1.28649	0.777311
A1ML1	2 Middle	2	C	1 L	0.42	940	0.094	3.502	1.833	3.364	36.11	41.587	41.521	10.3113	12.3427	22.6879	10.971	0.1283	0.1049	0.2074	27.2954	17.4738	16.2199	20.3297	0.734043	1.36232
A1ML2=F3	2 Middle	2	C	1 L	1.02	840	0.084	3.997	2.05	1.804	38.9	40.621	40.782	9.7323	22.6064	19.8151	10.9882	0.8635	0.4503	0.5207	4.62884	4.55252	3.46457	4.21531	1.0119	0.988235
A1MF1	2 Middle	2	C	2 F	0.94	875	0.0875	1.306	1.342	0.767	40.866	41.304	17.366	31.291	22.6415	30.7779	11.2091	0.1067	0.1839	0.1364	12.2399	7.29744	5.62317	8.38685	1.25714	0.795455
A1MF2	2 Middle	2	C	2 F	0.94	885	0.0885	1.6	1.53	1.477	25.513	42.076	41.201	15.9456	27.8951	27.5007	12.1083	0.179	0.2592	0.1023	8.93855	5.90278	14.4379	9.75975	1.35593	0.7375
A2MG1	2 Middle	2	D	3 G	0.65	830	0.083	0.938	0.548	0.903	41.532	42.591	26.915	44.2772	29.8062	77.7208	12.4884	0.1182	0.0974	0.1319	7.9357	5.62628	6.8461	6.80269	0.518072	1.93023
A2MG2	2 Middle	2	D	3 G	0.35	925	0.0925	0.732	1.096	1.068	43.034	42.88	39.614	58.7896	37.0918	39.1241	10.8333	0.1187	0.158	0.1044	6.16681	6.93671	10.2299	7.7778	0.259459	3.85417
A2ML1	2 Middle	2	D	1 L	0.41	905	0.0905	3.171	1.437	2.085	36.525	41.532	31.708	11.5184	15.2077	28.9019	11.3125	0.2507	0.3023	0.239	12.6486	4.75356	8.72385	8.70866	0.353591	2.82812
A2ML2	2 Middle	2	D	1 L	0.47	940	0.094	3.579	1.437	3.165	40.13	40.33	39.141	11.2126	12.3668	28.0654	11.0588	0.2334	0.1238	0.207	15.3342	11.6074	15.2899	14.0772	0.180851	5.52941
A2MF1	2 Middle	2	D	2 F	0.72	855	0.0855	1.487	3.047	1.302	36.766	40.372	31.449	24.7249	24.1544	13.2498	10.913	0.2076	0.2018	0.2048	7.16281	15.0991	6.35742	9.53978	0.538012	1.8587
A2MF2	2 Middle	2	D	2 F	0.48	910	0.091	2.691	1.821	1.503	40.319	41.58	41.171	14.9829	27.3925	22.8336	12.619	0.2608	0.1656	0.1656	10.3183	10.9964	9.07609	10.1302	0.230769	4.33333
CG1	3 Advanced	3	A	3 G	1	186	0.0186	0.618	1.136	0.886	42.525	42.24	42.474	68.8107	47.9391	37.1831	21.7442	0.0551827	0.142829	0.103853	11.1992	7.95355	8.53127	9.22799	4.62366	0.216279
CG2	3 Advanced	3	A	3 G	0.9	192	0.0192	0.724	0.811	0.555	42.519	43.067	33.555	58.7279	60.4595	53.1036	20.6789	0.095395	0.129952	0.0831607	7.5895	6.24074	6.67382	6.83469	5.67708	0.176147
CL1	3 Advanced	3	A	1 L	0.65	146	0.0146	2.225	2.224	1.942	40.827	42.749	42.521	18.3492	21.8955	19.2217	26.4667	0.147652	0.156892	0.158752	15.0692	14.1754	12.2329	13.8258	4.10959	0.243333
CL2	3 Advanced	3	A	1 L	0.83	139	0.0139	2.391	1.743	1.639	46.312	45.021	40.731	19.3693	24.8511	25.8296	32.4444	0.0887853	0.0898162	0.0666452	26.9301	19.4063	24.5929	23.6431	3.23741	0.308889
CF1	3 Advanced	3	A	2 F	1.16	159	0.0159	2.078	1.005	1.153	44.374	43.636	44.671	21.3542	38.7433	43.4189	31.8276	0.238552	0.132754	0.128118	8.71088	7.57041	8.99952	8.42694	3.6478	0.274138
CF2	3 Advanced	3	A	2 F	1.67	166	0.0166		1.062	0.9075		38.937	39.082		43.0656	36.6638	26.9683		0.180143	0.157415		5.89533	5.76501		3.79518	0.263492
UCG1	3 Advanced	3	B	3 G	2.2	352	0.0352	1.22	0.405	0.757	41.557	41.862	42.39	34.0631	55.9974	103.363	20.4324	0.1781	0.1944	0.1118	6.85008	2.08333	6.77102	5.23481	3.4375	0.290909
UCG2	3 Advanced	3	B	3 G	0.81	292	0.0292	1.185	0.629	0.871	42.316	40.974	42.432	35.7097	48.7164	65.1415	23.507	0.1186	0.0827	0.0918	9.99157	7.6058	9.48802	9.02846	2.43151	0.411268
UCL1	3 Advanced	3	B	1 L	1.82	292	0.0292	2.866	2.292	2.604	43.17	43.253	44.7	15.0628	17.1659	18.8713	27.803	0.1504	0.1239	0.0737	19.0559	18.4988	35.3324	24.2957	2.26027	0.442424
UCL2	3 Advanced	3	B	1 L	1.5	325	0.0325	3.223	1.251	0.782	40.042	40.935	43.854	12.4238	56.0793	32.7218	31.0758	0.3098	0.2465	0.1637	10.4035	5.07505	4.77703	6.75186	2.03077	0.492424
UCF1	3 Advanced	3	B	2 F	1.37	312	0.0312	1.138	0.6	0.713	39.53	42.618	41.254	34.7364	57.8597	71.0335	21.9444	0.0558	0.0681	0.0785	20.3943	8.81057	9.0828	12.7625	2.88462	0.346667
UCF2	3 Advanced	3	B	2 F	1.32	312	0.0312	0.777	1.027	0.544	42.062	41.141	41.346	54.1338	76.0037	40.0594	29.2182	0.1151	0.148	0.0636	6.75065	6.93919	8.55346	7.41443	1.76282	0.567273
A1CG1	3 Advanced	3	C	3 G	4.55	885	0.0885	1.368	0.291	0.965	37.973	43.888	26.127	27.758	27.0746	150.818	12.4887	0.2196	0.0634	0.1563	6.22951	4.58991	6.17402	5.66448	5.50282	0.181725
A1CG2	3 Advanced	3	C	3 G	5.37	960	0.096	0.815	0.335	1.217	44.46	44.614	36.702	54.5521	30.1578	133.176	13.7414	0.0603	0.0509	0.0709	13.5158	6.58153	17.165	12.4208	6.36458	0.157119
A1CL1	3 Advanced	3	C	1 L	6.06	1050	0.105	4.203	2.794	2.086	42.286	42.612	35.953	10.0609	17.2354	15.2513	12.5518	0.2284	0.2467	0.0985	18.4019	11.3255	21.1777	16.9684	7.26667	0.137615
A1CL2	3 Advanced	3	C	1 L	1.54	795	0.0795	2.981	2.176	2.568	40.103	39.71	39.546	13.4529	15.3995	18.2491	12.7688	0.1468	0.1338	0.1086	20.3065	16.2631	23.6464	20.072	4.51572	0.221448
A1CF1	3 Advanced	3	C	2 F	7.12	1000	0.1	1.206	1.67	1.674	40.487	37.673	45.239	33.5713	27.0245	22.5587	14.2344	0.1229	0.1787	0.1154	9.81286	9.34527	14.5061	11.2214	8.83	0.11325
A1CF2	3 Advanced	3	C	2 F	4.05	990	0.099	1.839	0.629	0.94	45.353	42.559	40.72	24.6618	43.3191	67.6614	11.6454	0.1318	0.0556	0.0871	13.953	11.3129	10.7922	12.0194	6.0101	0.166387
A2CG1	3 Advanced	3	D	3 G	0.52	730	0.073	1.643	0.704	1.264	43.825	43.354	38.31	26.6738	30.3085	61.5824	13.5955	0.1093	0.0726	0.0901	15.032	9.69697	14.0289	12.9193	6.73973	0.148374
A2CG2	3 Advanced	3	D	3 G	0.52	550	0.055	0.831	0.431	0.994	42.51	43.954	35.634	51.1552	35.8491	101.981	15.2544	0.0808	0.0366	0.1198	10.2847	11.776	8.29716	10.1193	8.29091	0.120614
A2CL1	3 Advanced	3	D	1 L	0.4	730	0.073	3.362	1.434	2.646	39.838	42.411	42.113	11.8495	15.9157	29.5753	13.4986	0.2205	0.0992	0.1556	15.2472	14.4556	17.0051	15.5693	4.89041	0.204482
A2CL2	3 Advanced	3	D	1 L	0.74	685	0.0685	2.042	1.062	1.957	40.984	43.962	43.937	20.0705	22.4512	41.3955	14.93	0.2205	0.104	0.1883	9.26077	10.2115	10.393	9.9551	8.75912	0.114167
A2CF1	3 Advanced	3	D	2 F	0.87	675	0.0675	2.304	1.259	1.482	37.034	40.34	39.336	16.0738	26.5425	32.0413	14.7443	0.1931	0.1319	0.1931	11.9316	9.54511	7.67478	9.71718	8.45926	0.118214
A2CF2	3 Advanced	3	D	2 F	0.45	680	0.068	2.127	1.502	1.335	43.996	44.106	43.8	20.6845	32.809	29.3648	15.5111	0.1942	0.1485	0.1303	10.9526	10.1145	10.2456	10.4376	8.60294	0.116239
